# Supplementary material for: Whole-Genome Inter-Sex Variation in Russian Sturgeon (Acipenser gueldenstaedtii)
Source: Int J Mol Sci. 2022 Aug 22;23(16):9469. doi: 10.3390/ijms23169469 (PMC9409348; doi:10.3390/ijms23169469)
Supplement: Supplementary file 1 [file ijms-23-09469-s001.zip]

Archive with 3 entries (3 files):
- Figure S1.pdf
- Figure S2.pdf
- Tables_ver5.xlsx
